# Supplementary material for: C/EBPβ-induced alternative splicing of RCAN1 generates a potent TCR-T target in mesenchymal glioblastoma
Source: Cell Mol Immunol. 2025 Dec 23;23(1):94–113. doi: 10.1038/s41423-025-01360-0 (PMC12753782; doi:10.1038/s41423-025-01360-0)
Supplement: Supplementary file 3 — Supplementary Tables [file 41423_2025_1360_MOESM3_ESM.xlsx]

## Sheet: Supplementary Table 1 
Supplementary Table 1. Pan-cancer and GBM organoid RNA expressions of all malignancy-related protein-coding isoforms.
ENST	ENSP	Symbol	GEPIA sig (Adult)	GEPIA note	isoform expression increase	ISOFORM NOTE	isoform switch	Pathway (H category)	Orgnoid expression (Rep1)	Orgnoid expression (Rep2)
ENST00000379179	ENSP00000368477	SERP2	\		\				\	\
ENST00000313806	ENSP00000320768	RCAN1	\		\				\	\
ENST00000381132	ENSP00000370524	RCAN1	HL	UPREGULTAED IN MELANOMA AND GLIOMA	AP		Y		*	*
ENST00000310836	ENSP00000311648	UGT8	L		\				*	*
ENST00000394511	ENSP00000378019	UGT8	\		\				*	\
ENST00000594199	ENSP00000468980	SLC25A53	L		\				\	\
ENST00000371369	ENSP00000360420	TMEM255A	HL		A		Y		*	\
ENST00000261597	ENSP00000261597	NDC80	HL	MOST CANCER INCREASE	AP		Y		*	*
ENST00000576274	ENSP00000476919	NDC80	\		\				\	\
ENST00000209728	ENSP00000209728	CDC6	HL	MOST CANCER INCREASE	\	ISOFORM AT UTR			*	*
ENST00000649662	ENSP00000497345	CDC6	\		\				*	*
ENST00000305188	ENSP00000306999	ESCO2	HL	MOST CANCER INCREASE	AP		Y		\	\
ENST00000375587	ENSP00000364737	CENPP	\		\				\	\
ENST00000618653	ENSP00000477821	CENPP	H	MOST CANCER INCREASE	AP		Y		\	\
ENST00000381998	ENSP00000371428	MSR1	H		A		Y		\	\
ENST00000436428	ENSP00000419194	MSMP	H	ONLY GBM INCREASE IN PANCANCER	A	TOTAL EXPRESSION NOT HIGH			\	\
ENST00000313735	ENSP00000327251	NOS2	\		\				\	\
ENST00000646938	ENSP00000494870	NOS2	\		\				*	*
ENST00000603986	ENSP00000474071	CCDC120	\		\				\	\
ENST00000381127	ENSP00000370519	ARSF	\		\	ISOFORM AT UTR			*	*
ENST00000359361	ENSP00000352319	ARSF	\		A	ISOFORM AT UTR			\	\
ENST00000211998	ENSP00000211998	VCL	HL	MOST NORMAL TISSUE INCREASE	AP				*	*
ENST00000372755	ENSP00000361841	VCL	\		\				\	\
ENST00000251496	ENSP00000251496	NCAPG	H	MOST CANCER INCREASE	AP	ALL ISOFORM HIGH	Y		*	*
ENST00000514176	ENSP00000423042	NCAPG	H	MOST CANCER INCREASE	AP	ALL ISOFORM HIGH	Y		*	*
ENST00000222304	ENSP00000222304	HAMP	HL	LOW FC	A	ISOFORM AT UTR			\	\
ENST00000223293	ENSP00000223293	GIMAP2	HL		A		Y		\	\
ENST00000439365	ENSP00000398689	NPAS1	\		AP				\	\
ENST00000269385	ENSP00000269385	CBX8	HL	ONLY TUMOR INCREASE IN PANCANCER	P				*	*
ENST00000413392	ENSP00000405058	CBX8	H		AP		Y	HALLMARK_KRAS_SIGNALING_UP	*	*
ENST00000357799	ENSP00000350447	SGO2	H	MOST CANCER INCREASE	AP		Y		*	*
ENST00000559519	ENSP00000452975	PCLAF	HL	ONLY TUMOR INCREASE IN PANCANCER/MOST TUMOR INCREASE	AP		Y		\	*
ENST00000223398	ENSP00000223398	CLIP2	\		\				\	\
ENST00000361545	ENSP00000355151	CLIP2	HL		\				\	\
ENST00000357731	ENSP00000350364	NEGR1	\		\				\	\
ENST00000306821	ENSP00000305938	NEGR1	\		\				\	\
ENST00000355417	ENSP00000347586	CCDC69	\		A				\	\
ENST00000393915	ENSP00000377492	HMMR	H	LOW FC	AP				*	*
ENST00000300093	ENSP00000300093	PLK1	H	MOST CANCER INCREASE	AP		Y	HALLMARK_G2M_CHECKPOINT/ HALLMARK_MYC_TARGETS_V2/ HALLMARK_MITOTIC_SPINDLE/ HALLMARK_E2F_TARGETS/ HALLMARK_MTORC1_SIGNALING	*	*
ENST00000231706	ENSP00000231706	SLC7A14	\		\				\	\
ENST00000160262	ENSP00000160262	ICAM3	H	LOW FC	A				\	\
ENST00000592945	ENSP00000468230	ICAM3	H	LOW FC	AP				\	*
ENST00000634560	ENSP00000489319	H4C8	\		A	ISOFORM AT UTR			*	*
ENST00000341509	ENSP00000343490	LCTL	\		\				\	\
ENST00000537670	ENSP00000445419	LCTL	H	ONLY GBM INCREASE IN PANCANCER	A		Y		*	\
ENST00000463876	ENSP00000430344	PLCD1	L		\				\	\
ENST00000334661	ENSP00000335600	PLCD1	H	MOST NORMAL TISSUE INCREASE	A				*	\
ENST00000366999	ENSP00000355966	NEK2	H	MOST CANCER INCREASE	AP		Y	HALLMARK_G2M_CHECKPOINT/ HALLMARK_MITOTIC_SPINDLE/ HALLMARK_SPERMATOGENESIS	*	*
ENST00000366998	ENSP00000355965	NEK2	\		\				\	\
ENST00000616064	ENSP00000479862	ANXA2R	H		AP	ISOFORM AT UTR			\	\
ENST00000314890	ENSP00000315915	ANXA2R	\		\				\	\
ENST00000401500	ENSP00000384792	WDR62	H	LOW FC	AP				*	*
ENST00000371060	ENSP00000360099	LEPR	\		AP				\	\
ENST00000616738	ENSP00000483390	LEPR	\		\				\	\
ENST00000264233	ENSP00000264233	POLQ	\		AP				*	*
ENST00000537147	ENSP00000441985	ACKR1	\		\				\	\
ENST00000368122	ENSP00000357104	ACKR1	\	MOST NORMAL TISSUE INCREASE	\				\	\
ENST00000432622	ENSP00000455971	FAM229A	\		A				\	\
H: isoform increase sig in adult HGG comparing to normal brain; L: isoform increase sig in adult LGG comparing to normal brain
A: isoform increase in Adult malignant glioma comparing to less malignant glioma (LGG or HGG-unlike LGG); P: isoform increase in Pediatric HGG comparing to Pediatric LGG

## Sheet: Supplementary Table 2
Supplementary Table 2. MHC-I presented peptides that span RCAN1-4 specific SJ in public GBM immunopeptidomics data.
From clinical GBM patietnts - Shraibman B, et al. Mol Cell Proteomics. 2019. PMID: 31154438.
Sequence	Location	Down.regulated.HLA.peptides	TAA	CTA	X1652.HLA.peptide.derived.from.76.shared.proteins.in.the.proteomics.analysis.in.the.tissues	N.term.cleavage.window	C.term.cleavage.window	Amino.acid.before	First.amino.acid	Second.amino.acid	Second.last.amino.acid	Last.amino.acid	Amino.acid.after	Length	Mass	Proteins	Leading.razor.protein	Start.position	End.position	Gene.names	Protein.names	Charges	PEP	Score	Intensity.CPH.08..tissue	Mod..peptide.IDs	Best.MS.MS
ETRAKFESLF	ENST00000381132					NSDIFSESETRAKFES	RAKFESLFRTYDKDIT	S	E	T	L	F	R	10	1226.63	P53805-2;V9GYW9	P53805-2	27	36	RCAN1	Calcipressin-1	2	0.046847	91.658	31818000	10182	46205
SETRAKFESL	ENST00000381132					ANSDIFSESETRAKFE	TRAKFESLFRTYDKDI	E	S	E	S	L	F	10	1166.59	P53805-2;V9GYW9	P53805-2	26	35	RCAN1	Calcipressin-1	2	0.073374	80.102	20837000	36105	183697
From our GBM cell line - SF10360
Peptide	-10LgP	Mass	Tag Length	CAA (%)	Length	Delta RT	MS2 Correlation	ppm	m/z	z	RT	Area Sample 1	Intensity Sample 1	Scan	Source File	#Spec	#Spec Sample 1	#Feature	#Feature Sample 1	Accession	Gene	Database	PTM	AScore	Positional Confidence	tag(>=0.0%)	Found By
ETRAKFESL	24.11	1079.56	9	22.2	9	-1.5347	0.51	-0.6	360.861	3	33.3698	213000	1450000	15283	immu-Green-20241018.raw	1	1	1	1	P53805-2|RCAN1_HUMAN	RCAN1	TARGET			0 0 0 0 0 1 0 3 5	ETRAKFESL	DB Search

## Sheet: Supplementary Table 3
Supplementary Table 3. HLA-I haplotype of healthy donors included in this study.
	ABO	CMV	A1	A2	B1	B2	BW1	BW2	Age	Gender	Note
HD1	A+	P	24	24	7	54	6		61	M
HD2	B+	P	24	33	7	44	4	6	59	M	single-cell also
HD3	AB+	N	11	24	60	70	6		66	M
HD4	A+	P	24	31	7	51	4	6	69	M
HD5	A+	P	24	24	60	62	6		56	M	single-cell also + TCR-T
HD6	AB+	P	24	29	7	61	6		63	M	TCR-T verification

## Sheet: Supplementary Table 4
Supplementary Table 4. HLA-I haplotypes in GBM cell lines.
Cell line	HLA-A1	HLA-A2	HLA-B1	HLA-B2	HLA-C1	HLA-C2
SF10281	HLA-A11:01	HLA-A24:02	HLA-B18:01	HLA-B27:05	HLA-C02:02	HLA-C05:01
SF10360	HLA-A01:01	HLA-A24:02	HLA-B08:01	HLA-B15:01	HLA-C03:03	HLA-C07:01
U87	HLA-A02:01	HLA-A02:01	HLA-B44:02	HLA-B44:02	HLA-C05:01	HLA-C05:01
KNS-42	HLA-A24:02	HLA-A30:01	HLA-B39:06	HLA-B39:06	HLA-C07:02	HLA-C15:05

## Sheet: Supplementary Table 5
Supplementary Table 5. Assessment of in vivo toxicity
	PBS C1 M1	PBS C1 M4	PBS C2 M1	PBS C2 M2		Mock C4 M1	Mock C4 M2	Mock C4 M3	Mock C4 M5		TCRC6-2 C6 M1	TCRC6-2 C6 M3	TCRC6-2 C6 M4	TCRC6-2 C6 M5		TCRC3-1 C8 M1	TCRC3-1 C8 M2	TCRC3-1 C8 M3	TCRC3-1 C8 M4
Liver	NSL	NSL	NSL	NSL		NSL	NSL	NSL	NSL		NSL	NSL	NSL	NSL		NSL	NSL	NSL	NSL
Kidney	NSL	NSL	NSL	NSL		NSL	NSL	NSL	NSL		NSL	NSL	NSL	NSL		NSL	NSL	NSL	NSL
Heart	NSL	NSL	NSL	NSL		NSL	NSL	NSL	NSL		NSL	NSL	NSL	NSL		NSL	NSL	NSL	NSL
Spleen	Severe diffuse lymphoid depletion; Focal osteoid deposition	Severe diffuse lymphoid depletion	Moderate diffuse lymphoid depletion	Moderate diffuse lymphoid depletion		Severe diffuse lymphoid depletion	Severe diffuse lymphoid depletion	Moderate diffuse lymphoid depletion	Moderate diffuse lymphoid depletion		Moderate diffuse lymphoid depletion	Moderate diffuse lymphoid depletion	Moderate diffuse lymphoid depletion	Moderate diffuse lymphoid depletion		Severe diffuse lymphoid depletion	Moderate diffuse lymphoid depletion	Moderate diffuse lymphoid depletion	Moderate diffuse lymphoid depletion
Pancreas	NSL	NSL	NSL	NSL		NSL	NSL	NSL	NSL		NSL	NSL	NSL	NSL		NSL	NSL	NSL	NSL
Intestine	NSL	NSL	NSL	NSL		NSL	NSL	NSL	NSL		NSL	NSL	NSL	NSL		NSL	NSL	NSL	NSL
Bone	NSL; marrow M:E ratio = 3:1	NSL; marrow M:E ratio = 3:1	N/A	NSL; marrow M:E ratio = 3:1		NSL; marrow M:E ratio = 3:1	NSL; marrow M:E ratio = 3:1	NSL; marrow M:E ratio = 3:1 (only small marrow section for review)	NSL; marrow M:E ratio = 3:1 (only small marrow section for review)		NSL; marrow M:E ratio = 3:1	NSL; marrow M:E ratio = 3:1	NSL; marrow M:E ratio = 3:1	NSL; marrow M:E ratio = 3:1		N/A – only cartilage in section, marrow not available for review	NSL; marrow M:E ratio = 3:1	N/A	NSL; marrow M:E ratio = 3:1
Brain	NSL	NSL	NSL	NSL		NSL	NSL	NSL	NSL		NSL	NSL	NSL	NSL		NSL	NSL	N/A	NSL
Tissue Review for Kohanbash Lab
Pathologist: Lora Rigatti, VMD Dipl. ACVP
Key
NSL – No significant lesion
M:E – Myeloid: Erythroid
N/A – not available
